# Supplementary material for: Mutation and Interaction Analysis of the Glycoprotein D and L and Thymidine Kinase of Pseudorabies Virus
Source: Int J Mol Sci. 2022 Sep 30;23(19):11597. doi: 10.3390/ijms231911597 (PMC9570442; doi:10.3390/ijms231911597)
Supplement: Supplementary file 1 [file ijms-23-11597-s001.zip]

Archive with 1 entries (1 files):
- ijms-1930566-supplementary.pdf
